# Supplementary material for: The Interaction of Apical Periodontitis, Cigarette Smoke, and Alcohol Consumption on Liver Antioxidant Status in Rats
Source: Int J Mol Sci. 2024 Nov 8;25(22):12011. doi: 10.3390/ijms252212011 (PMC11593682; doi:10.3390/ijms252212011)
Supplement: Supplementary file 1 [file ijms-25-12011-s001.zip]

Archive with 2 entries (2 files):
- dataset_file.xlsx
- Figure S1.docx
