# Supplementary material for: The Interaction of Apical Periodontitis, Cigarette Smoke, and Alcohol Consumption on Liver Antioxidant Status in Rats
Source: Int J Mol Sci. 2024 Nov 8;25(22):12011. doi: 10.3390/ijms252212011 (PMC11593682; doi:10.3390/ijms252212011)
Supplement: Supplementary file 1 [file ijms-25-12011-s001.zip › dataset_file.xlsx]

## Sheet: frap
Control	Control-AP	A-AP	ShS-AP	A+ShS-AP
6.72299	6.13059	4.72489	4.43845	4.5739
6.05769	4.72734	3.88649	4.44001	4.21566
5.94282	4.72927	4.43725	4.36613	3.50698
6.11906	6.46706	4.31494	4.26336	3.9569
6.53698	4.70214	4.50544	3.97459	3.7693
6.55492	5.77456	4.67382	4.30126	4.07547
5.82796	5.28796	4.52582	4.36613	4.30345
5.59154	4.12137	5.41854	4.28813	4.6744

## Sheet: gsh
Control	Control-AP	A-AP	ShS-AP	A+ShS-AP
2.71238	1.80914	1.74329	1.56982	1.62198
2.94286	1.6459	1.15248	1.79914	1.38716
2.49921	1.62138	1.3429	1.56781	1.19177
3.23552	1.62183	1.36569	1.20899	1.32962
2.70157	1.56022	1.31895	1.44923	1.41412
2.71209	1.81407	1.73082	1.644	1.41248
1.97706	1.80772	1.67024	2.11266	1.54034
2.74032	1.952	1.5508	1.71251	1.77628

## Sheet: gpx
Control	Control-AP	A-AP	ShS-AP	A+ShS-AP
3.09875	1.47602	1.15463	1.33236	1.44036
3.07561	1.5597	0.897888	1.19938	0.966673
2.63703	1.14727	0.643914	0.965222	1.06758
2.48046	1.31103	0.992601	1.89391	1.38458
2.25527	2.07107	1.19557	1.34662	0.837253
3.17105	2.23809	0.935056	1.22728	1.00904
2.52279	1.78307	0.887126	2.06482	0.612388
2.63886	1.56737	0.860587	1.35721	1.25948

## Sheet: gr
Control	Control-AP	A-AP	ShS-AP	A+ShS-AP
11.3167	12.3964	8.26969	6.90587	9.18726
12.7501	11.4934	8.16945	7.36624	7.05993
11.8101	11.2133	7.50856	6.12638	2.9351
13.5454	11.9748	9.08575	7.00449	2.17879
11.4914	10.2433	8.19488	8.36507	8.07534
10.9125	11.1133	8.72329	7.07387	6.36017
10.7732	10.7158	8.888	10.2143	8.78251
10.7792	9.13958	8.05573	8.20933	3.61809

## Sheet: g6pd
Control	Control-AP	A-AP	ShS-AP	A+ShS-AP
37.3154	47.4266	31.395	20.3283	28.3525
36.1106	16.2584	25.2975	32.6468	34.0534
31.4739	34.4663	38.3109	28.1928	24.4465
30.4024	33.934	39.4614	18.34	17.297
23.9806	21.1278	32.9079	35.0821	22.7241
30.9809	34.7319	40.1221	21.1799	23.6606
18.1817	30.0198	23.739	48.3729	26.1433
22.2742	40.099	23.7966	33.9959	29.112

## Sheet: sod
Control	Control-AP	A-AP	ShS-AP	A+ShS-AP
0.589	0.072	0.168	0.12	0.162
0.492	0.274	0.365	0.326	0.427
0.447	0.066	0.145	0.338	0.341
0.523	0.011	-0.053	0.271	0.219
0.693	0.149	0.192	0.294	0.253
0.584	0.457	0.237	0.405	0.198
0.446	0.342	0.346	0.428	0.134
0.422	0.256	0.21	0.159	0.351

## Sheet: sinusoidal
Control	Control-AP	A-AP	ShS-AP	A+ShS-AP
2.794	15.574	13.579	12.475	12.968
3.698	16.953	11.509	6.792	10.658
3.034	9.578	16.765	8.76	9.755
5.479	11.655	8.083	9.887	10.206
5.502	16.564	8.283	11.055	10.605
5.815	18.643	11.057	11.38	12.7

## Sheet: collagen type I
Control	Control-AP	A-AP	ShS-AP	A+ShS-AP
0.085	0.128	0.118	0.101	0.111
0.104	0.109	0.116	0.08	0.125
0.109	0.118	0.117	0.101	0.101
0.095	0.106	0.095	0.086	0.102
0.1	0.111	0.107	0.1	0.104
0.109	0.073	0.106	0.087	0.116

## Sheet: collagen type III
Control	Control-AP	A-AP	ShS-AP	A+ShS-AP
0.074	0.09	0.097	0.061	0.091
0.083	0.078	0.088	0.07	0.099
0.107	0.081	0.073	0.084	0.069
0.077	0.091	0.084	0.061	0.053
0.09	0.102	0.074	0.104	0.071
0.094	0.062	0.101	0.105	0.09

## Sheet: weight
	Weight (g)	% Weight Gain
Control	166.75
Control	179.375	0.0757121
Control	201.5	0.123345
Control	204.25	0.0136476
Control	205.625	0.00673195
Control	208.125	0.0121581
Control	210.625	0.012012
Control	213.125	0.0118694
Control	215.625	0.0117302
Control	217.125	0.00695652
Control	219	0.00863558
Control	223.25	0.0194064
Control	224.375	0.00503919
Control-AP	157.111
Control-AP	169.667	0.0799151
Control-AP	184.111	0.0851343
Control-AP	192.222	0.0440555
Control-AP	200.444	0.0427746
Control-AP	205.111	0.0232816
Control-AP	214.556	0.0460455
Control-AP	221	0.0300363
Control-AP	222.222	0.00553042
Control-AP	223.111	0.004
Control-AP	225.889	0.0124502
Control-AP	228.333	0.0108214
Control-AP	230.667	0.010219
A-AP	152.2
A-AP	163.8	0.0762155
A-AP	176.1	0.0750916
A-AP	179.5	0.0193072
A-AP	190.2	0.05961
A-AP	194.8	0.0241851
A-AP	198.8	0.0205339
A-AP	204.6	0.0291751
A-AP	210.9	0.0307918
A-AP	211.6	0.00331911
A-AP	217.6	0.0283554
A-AP	218.1	0.00229779
A-AP	221.6	0.0160477
ShS-AP	146.583
ShS-AP	161.333	0.100625
ShS-AP	176.917	0.0965909
ShS-AP	183.833	0.0390956
ShS-AP	187.167	0.0181324
ShS-AP	185.25	0.0102404
ShS-AP	190.333	0.0274404
ShS-AP	193.083	0.0144483
ShS-AP	195.417	0.0120846
ShS-AP	199.333	0.0200426
ShS-AP	201.333	0.0100334
ShS-AP	202.25	0.00455298
ShS-AP	204	0.00865266
A+ShS-AP	156.25
A+ShS-AP	169.833	0.0869333
A+ShS-AP	173.333	0.0206084
A+ShS-AP	182.25	0.0514423
A+ShS-AP	183.5	0.00685871
A+ShS-AP	183.167	0.00181653
A+ShS-AP	187.583	0.0241128
A+ShS-AP	187.667	0.000444247
A+ShS-AP	189.333	0.00888099
A+ShS-AP	189.583	0.00132042
A+ShS-AP	194.75	0.0272527
A+ShS-AP	193.917	0.00427899
A+ShS-AP	195.75	0.00945423
